# Supplementary material for: Effects of Different Lengths of Oligo (Ethylene Glycol) Side Chains on the Electrochromic and Photovoltaic Properties of Benzothiadiazole-Based Donor-Acceptor Conjugated Polymers
Source: Molecules. 2023 Feb 22;28(5):2056. doi: 10.3390/molecules28052056 (PMC10004708; doi:10.3390/molecules28052056)
Supplement: Supplementary file 1 [file molecules-28-02056-s001.zip]

Archive with 1 entries (1 files):
- molecules-2174750-supplementary.pdf
